# Supplementary material for: The hermit crab's nose—antennal transcriptomics
Source: Front Neurosci. 2014 Jan 21;7:266. doi: 10.3389/fnins.2013.00266 (PMC3897217; doi:10.3389/fnins.2013.00266)
Supplement: Supplementary file 1 [file DataSheet1.XLSX]

## Sheet: CClvl2
Index	GO.ID	Term	NoSeqPber	PercentPber	NoSeqCcly	PercentCcly	NoSeqMsex	PercentMsex
1	GO:0005623	cell	916	35.91	1218	32.65	1529	36.98
2	GO:0030054	cell junction	22	0.86	20	0.54	15	0.36
3	GO:0031012	extracellular matrix	3	0.12	14	0.38	3	0.07
4	GO:0005576	extracellular region	38	1.49	77	2.06	60	1.45
5	GO:0032991	macromolecular complex	453	17.76	641	17.18	686	16.59
6	GO:0016020	membrane	294	11.52	415	11.12	522	12.62
7	GO:0031974	membrane-enclosed lumen	169	6.62	340	9.11	290	7.01
8	GO:0043226	organelle	643	25.21	975	26.13	1003	24.26
9	GO:0045202	synapse	12	0.47	25	0.67	27	0.65
10	GO:0019012	virion	1	0.04	6	0.16	0	0

## Sheet: CClvl3
Index	GO.ID	Term	NoSeq Pber	Percent Pber	NoSeq Ccly	Percent Ccly	NoSeq Msex	Percent Msex
1	GO:0070161	anchoring junction	10	0.365631	10	0.243191	6	0.136519
2	GO:0048046	apoplast	0	0	2	0.0486381	0	0
3	GO:0005911	cell-cell junction	7	0.255941	7	0.170233	7	0.159272
4	GO:0044464	cell part	916	33.4918	1218	29.6206	1529	34.7895
5	GO:0048475	coated membrane	5	0.182815	15	0.364786	13	0.295791
6	GO:0044420	extracellular matrix part	1	0.0365631	6	0.145914	2	0.0455063
7	GO:0044421	extracellular region part	18	0.658135	53	1.28891	11	0.250284
8	GO:0043227	membrane-bounded organelle	472	17.2578	816	19.8444	814	18.521
9	GO:0044425	membrane part	204	7.45887	275	6.68774	353	8.03185
10	GO:0043228	non-membrane-bounded organelle	331	12.1024	433	10.5302	443	10.0796
11	GO:0044422	organelle part	426	15.5759	683	16.6099	651	14.8123
12	GO:0019867	outer membrane	5	0.182815	6	0.145914	7	0.159272
13	GO:0032992	protein-carbohydrate complex	0	0	2	0.0486381	0	0
14	GO:0032993	protein-DNA complex	5	0.182815	6	0.145914	6	0.136519
15	GO:0043234	protein complex	296	10.8227	494	12.0136	497	11.3083
16	GO:0044456	synapse part	7	0.255941	15	0.364786	19	0.432309
17	GO:0031982	vesicle	31	1.13346	66	1.60506	31	0.705347
18	GO:0044423	virion part	1	0.0365631	5	0.121595	0	0
19	GO:0031594	neuromuscular junction	0	0	0	0	6	0.136519

## Sheet: BPlvl2
Index	GO.ID	Term	SeqsPber	PercentPber	SeqsCcly	PercentCcly
1	GO:0022610	biological adhesion	24	0.64	37	0.6
2	GO:0065007	biological regulation	340	9.08	611	9.89
3	GO:0015976	carbon utilization	1	0.03	13	0.21
4	GO:0008283	cell proliferation	41	1.09	84	1.36
5	GO:0071840	cellular component organization or biogenesis	261	6.97	474	7.67
6	GO:0009987	cellular process	866	23.12	1185	19.19
7	GO:0016265	death	78	2.08	138	2.23
8	GO:0032502	developmental process	231	6.17	410	6.64
9	GO:0040007	growth	31	0.83	92	1.49
10	GO:0002376	immune system process	30	0.8	78	1.26
11	GO:0051179	localization	238	6.35	384	6.22
12	GO:0040011	locomotion	51	1.36	75	1.21
13	GO:0008152	metabolic process	783	20.9	1094	17.71
14	GO:0051704	multi-organism process	26	0.69	77	1.25
15	GO:0032501	multicellular organismal process	243	6.49	431	6.98
16	GO:0043473	pigmentation	2	0.05	14	0.23
17	GO:0000003	reproduction	77	2.06	166	2.69
18	GO:0050896	response to stimulus	247	6.59	451	7.3
19	GO:0048511	rhythmic process	0	0	13	0.21
20	GO:0023052	signaling	128	3.42	251	4.06
21	GO:0016032	viral reproduction	48	1.28	98	1.59

## Sheet: BPlvl3
Index	GO.ID	Term	SeqsPber	PercentPber	SeqsCcly	PercentCcly
1	GO:0030029	actin filament-based process	38	0.6	33	0.3
2	GO:0030534	adult behavior	0	0	11	0.1
3	GO:0007568	aging	19	0.3	47	0.42
4	GO:0048856	anatomical structure development	188	2.95	330	2.96
5	GO:0007610	behavior	25	0.39	45	0.4
6	GO:0009058	biosynthetic process	341	5.35	558	5.01
7	GO:0009056	catabolic process	171	2.68	305	2.74
8	GO:0007267	cell-cell signaling	25	0.39	53	0.48
9	GO:0001775	cell activation	16	0.25	22	0.2
10	GO:0007155	cell adhesion	24	0.38	37	0.33
11	GO:0007154	cell communication	51	0.8	95	0.85
12	GO:0007049	cell cycle	90	1.41	197	1.77
13	GO:0008219	cell death	77	1.21	138	1.24
14	GO:0051301	cell division	31	0.49	38	0.34
15	GO:0016049	cell growth	1	0.02	30	0.27
16	GO:0044085	cellular component biogenesis	116	1.82	258	2.32
17	GO:0006928	cellular component movement	30	0.47	41	0.37
18	GO:0016043	cellular component organization	243	3.81	425	3.82
19	GO:0071841	cellular component organization or biogenesis at cellular level	237	3.72	411	3.69
20	GO:0048869	cellular developmental process	118	1.85	194	1.74
21	GO:0019725	cellular homeostasis	38	0.6	54	0.48
22	GO:0051641	cellular localization	102	1.6	173	1.55
23	GO:0016044	cellular membrane organization	41	0.64	79	0.71
24	GO:0044237	cellular metabolic process	657	10.31	972	8.73
25	GO:0051716	cellular response to stimulus	146	2.29	299	2.68
26	GO:0007059	chromosome segregation	2	0.03	24	0.22
27	GO:0050817	coagulation	14	0.22	17	0.15
28	GO:0048589	developmental growth	11	0.17	21	0.19
29	GO:0021700	developmental maturation	12	0.19	18	0.16
30	GO:0051234	establishment of localization	216	3.39	353	3.17
31	GO:0007163	establishment or maintenance of cell polarity	20	0.31	22	0.2
32	GO:0002252	immune effector process	0	0	12	0.11
33	GO:0006955	immune response	19	0.3	42	0.38
34	GO:0044419	interspecies interaction between organisms	6	0.09	33	0.3
35	GO:0045321	leukocyte activation	0	0	16	0.14
36	GO:0051674	localization of cell	28	0.44	33	0.3
37	GO:0033036	macromolecule localization	90	1.41	153	1.37
38	GO:0043170	macromolecule metabolic process	491	7.71	719	6.46
39	GO:0032259	methylation	12	0.19	40	0.36
40	GO:0007017	microtubule-based process	49	0.77	78	0.7
41	GO:0035264	multicellular organism growth	1	0.02	13	0.12
42	GO:0032504	multicellular organism reproduction	37	0.58	83	0.75
43	GO:0007275	multicellular organismal development	206	3.23	374	3.36
44	GO:0035637	multicellular organismal signaling	25	0.39	39	0.35
45	GO:0006807	nitrogen compound metabolic process	328	5.15	622	5.58
46	GO:0071704	organic substance metabolic process	0	0	15	0.13
47	GO:0019637	organophosphate metabolic process	0	0	23	0.21
48	GO:0055114	oxidation-reduction process	130	2.04	192	1.72
49	GO:0042440	pigment metabolic process	0	0	14	0.13
50	GO:0044238	primary metabolic process	613	9.62	894	8.03
51	GO:0050789	regulation of biological process	302	4.74	576	5.17
52	GO:0065008	regulation of biological quality	108	1.7	200	1.8
53	GO:0050878	regulation of body fluid levels	14	0.22	20	0.18
54	GO:0065009	regulation of molecular function	64	1	133	1.19
55	GO:0022414	reproductive process	73	1.15	153	1.37
56	GO:0009628	response to abiotic stimulus	30	0.47	40	0.36
57	GO:0009607	response to biotic stimulus	19	0.3	44	0.4
58	GO:0042221	response to chemical stimulus	95	1.49	209	1.88
59	GO:0009719	response to endogenous stimulus	23	0.36	52	0.47
60	GO:0009605	response to external stimulus	44	0.69	60	0.54
61	GO:0051707	response to other organism	0	0	33	0.3
62	GO:0006950	response to stress	128	2.01	229	2.06
63	GO:0019953	sexual reproduction	33	0.52	75	0.67
64	GO:0044281	small molecule metabolic process	198	3.11	436	3.91
65	GO:0003008	system process	49	0.77	85	0.76
66	GO:0042330	taxis	24	0.38	34	0.31
67	GO:0016271	tissue death	0	0	11	0.1
68	GO:0022415	viral reproductive process	32	0.5	52	0.47
69	GO:0009605	response to external stimulus	43	0.603339	57	0.472245
70	GO:0051707	response to other organism	0	0	32	0.26512
71	GO:0006950	response to stress	134	1.88017	209	1.73157
72	GO:0022613	ribonucleoprotein complex biogenesis	134	1.88017	53	0.439105
73	GO:0019953	sexual reproduction	33	0.463028	71	0.588235
74	GO:0044281	small molecule metabolic process	287	4.02694	297	2.46065
75	GO:0003008	system process	54	0.757682	78	0.64623
76	GO:0042330	taxis	23	0.322716	33	0.273405
77	GO:0016271	tissue death	0	0	11	0.091135
78	GO:0016032	viral reproduction	48	0.673495	92	0.76222
79	GO:0030534	adult behavior	0	0	0	0
80	GO:0051705	behavioral interaction between organisms	0	0	0	0
81	GO:0071554	cell wall organization or biogenesis	0	0	0	0
82	GO:0019748	secondary metabolic process	0	0	0	0

## Sheet: MFlvl2
Index	GO.ID	Term	SeqsPber	PercentPber	SeqsCcly	PercentCcly
1	GO:0016209	antioxidant activity	18	0.96	22	0.91
2	GO:0005488	binding	760	40.6	1050	43.66
3	GO:0003824	catalytic activity	676	36.11	860	35.76
4	GO:0016247	channel regulator activity	0	0	3	0.12
5	GO:0042056	chemoattractant activity	0	0	1	0.04
6	GO:0009055	electron carrier activity	23	1.23	39	1.62
7	GO:0030234	enzyme regulator activity	43	2.3	73	3.04
8	GO:0060089	molecular transducer activity	41	2.19	44	1.83
9	GO:0016015	morphogen activity	0	0	1	0.04
10	GO:0001071	nucleic acid binding transcription factor activity	13	0.69	26	1.08
11	GO:0000988	protein binding transcription factor activity	11	0.59	32	1.33
12	GO:0004872	receptor activity	32	1.71	33	1.37
13	GO:0030545	receptor regulator activity	2	0.11	1	0.04
14	GO:0005198	structural molecule activity	153	8.17	105	4.37
15	GO:0045182	translation regulator activity	2	0.11	4	0.17
16	GO:0005215	transporter activity	98	5.24	111	4.62

## Sheet: MFlvl3
Index	GO.ID	Term	SeqsPber	PercentPber	SeqsCcly	PercentCcly
1	GO:0043176	amine binding	4	0.2	13	0.46
2	GO:0003823	antigen binding	2	0.1	0	0
3	GO:0060090	binding, bridging	4	0.2	8	0.28
4	GO:0030246	carbohydrate binding	13	0.65	17	0.6
5	GO:0031406	carboxylic acid binding	11	0.55	23	0.81
6	GO:0043028	caspase regulator activity	2	0.1	6	0.21
7	GO:0043498	cell surface binding	4	0.2	3	0.11
8	GO:0016248	channel inhibitor activity	0	0	2	0.07
9	GO:0003682	chromatin binding	6	0.3	25	0.88
10	GO:0048037	cofactor binding	24	1.2	55	1.93
11	GO:0051184	cofactor transporter activity	0	0	2	0.07
12	GO:0009975	cyclase activity	1	0.05	5	0.18
13	GO:0019239	deaminase activity	2	0.1	6	0.21
14	GO:0030337	DNA polymerase processivity factor activity	1	0.05	3	0.11
15	GO:0008144	drug binding	3	0.15	5	0.18
16	GO:0045155	electron transporter, transferring electrons from CoQH2-cytochrome c reductase complex and cytochrome c oxidase complex activity	1	0.05	1	0.04
17	GO:0008047	enzyme activator activity	6	0.3	19	0.67
18	GO:0004857	enzyme inhibitor activity	16	0.8	24	0.84
19	GO:0050840	extracellular matrix binding	0	0	1	0.04
20	GO:0005201	extracellular matrix structural constituent	0	0	1	0.04
21	GO:0042562	hormone binding	2	0.1	2	0.07
22	GO:0016787	hydrolase activity	307	15.33	358	12.56
23	GO:0043167	ion binding	152	7.59	225	7.89
24	GO:0016853	isomerase activity	34	1.7	35	1.23
25	GO:0019207	kinase regulator activity	3	0.15	8	0.28
26	GO:0016874	ligase activity	39	1.95	60	2.11
27	GO:0008289	lipid binding	21	1.05	23	0.81
28	GO:0001530	lipopolysaccharide binding	0	0	2	0.07
29	GO:0016829	lyase activity	26	1.3	34	1.19
30	GO:0051540	metal cluster binding	8	0.4	16	0.56
31	GO:0048270	methionine adenosyltransferase regulator activity	0	0	1	0.04
32	GO:0042165	neurotransmitter binding	0	0	1	0.04
33	GO:0030235	nitric-oxide synthase regulator activity	4	0.2	2	0.07
34	GO:0003676	nucleic acid binding	223	11.13	290	10.18
35	GO:0060589	nucleoside-triphosphatase regulator activity	7	0.35	20	0.7
36	GO:0042979	ornithine decarboxylase regulator activity	1	0.05	1	0.04
37	GO:0016491	oxidoreductase activity	148	7.39	216	7.58
38	GO:0019825	oxygen binding	1	0.05	1	0.04
39	GO:0001871	pattern binding	8	0.4	8	0.28
40	GO:0061134	peptidase regulator activity	9	0.45	13	0.46
41	GO:0042277	peptide binding	3	0.15	19	0.67
42	GO:0004601	peroxidase activity	14	0.7	16	0.56
43	GO:0019208	phosphatase regulator activity	11	0.55	6	0.21
44	GO:0031409	pigment binding	1	0.05	5	0.18
45	GO:0005515	protein binding	327	16.33	607	21.3
46	GO:0032947	protein complex scaffold	2	0.1	4	0.14
47	GO:0071814	protein-lipid complex binding	4	0.2	1	0.04
48	GO:0030546	receptor activator activity	2	0.1	0	0
49	GO:0030547	receptor inhibitor activity	0	0	1	0.04
50	GO:0043021	ribonucleoprotein binding	12	0.6	19	0.67
51	GO:0000386	second spliceosomal transesterification activity	1	0.05	2	0.07
52	GO:0008430	selenium binding	1	0.05	4	0.14
53	GO:0003700	sequence-specific DNA binding transcription factor activity	13	0.65	26	0.91
54	GO:0004871	signal transducer activity	41	2.05	44	1.54
55	GO:0008641	small protein activating enzyme activity	0	0	5	0.18
56	GO:0017080	sodium channel regulator activity	0	0	2	0.07
57	GO:0042302	structural constituent of cuticle	8	0.4	4	0.14
58	GO:0005200	structural constituent of cytoskeleton	6	0.3	10	0.35
59	GO:0008307	structural constituent of muscle	8	0.4	0	0
60	GO:0017056	structural constituent of nuclear pore	1	0.05	0	0
61	GO:0016490	structural constituent of peritrophic membrane	1	0.05	0	0
62	GO:0003735	structural constituent of ribosome	111	5.54	70	2.46
63	GO:0022892	substrate-specific transporter activity	83	4.14	93	3.26
64	GO:0004784	superoxide dismutase activity	3	0.15	5	0.18
65	GO:0046906	tetrapyrrole binding	13	0.65	18	0.63
66	GO:0000989	transcription factor binding transcription factor activity	11	0.55	32	1.12
67	GO:0016740	transferase activity	153	7.64	233	8.18
68	GO:0090079	translation regulator activity, nucleic acid binding	1	0.05	2	0.07
69	GO:0022857	transmembrane transporter activity	77	3.84	85	2.98
70	GO:0004803	transposase activity	0	0	1	0.04
71	GO:0046790	virion binding	1	0.05	1	0.04
72	GO:0003735	structural constituent of ribosome	111	4.50304	18	0.611829
73	GO:0022892	substrate-specific transporter activity	83	3.36714	10	0.339905
74	GO:0032542	sulfiredoxin activity	0	0	0	0
75	GO:0004784	superoxide dismutase activity	3	0.121704	0	0
76	GO:0046906	tetrapyrrole binding	13	0.527383	2	0.067981
77	GO:0004791	thioredoxin-disulfide reductase activity	0	0	0	0
78	GO:0016563	transcription activator activity	1	0.040568	0	0
79	GO:0003712	transcription cofactor activity	11	0.446247	6	0.203943
80	GO:0003711	transcription elongation regulator activity	1	0.040568	0	0
81	GO:0000989	transcription factor binding transcription factor activity	0	0	0	0
82	GO:0016986	transcription initiation factor activity	1	0.040568	0	0
83	GO:0016564	transcription repressor activity	0	0	1	0.0339905
84	GO:0016740	transferase activity	154	6.24746	43	1.46159
85	GO:0090079	translation regulator activity, nucleic acid binding	1	0.040568	0	0
86	GO:0030371	translation repressor activity	0	0	0	0
87	GO:0022857	transmembrane transporter activity	77	3.12373	10	0.339905
88	GO:0046790	virion binding	1	0.040568	0	0
89	GO:0019842	vitamin binding	6	0.243408	2	0.067981
